# Supplementary material for: Impact of Neuroendocrine Differentiation (NED) on Enzalutamide and Abiraterone Efficacy in Metastatic Castration-Resistant Prostate Cancer (mCRPC): A Retrospective Analysis
Source: Cells. 2024 Aug 22;13(16):1396. doi: 10.3390/cells13161396 (PMC11352349; doi:10.3390/cells13161396)
Supplement: Supplementary file 1 [file cells-13-01396-s001.zip]

Archive with 1 entries (1 files):
- cells-3121340-supplementary.pdf
